# Supplementary material for: Health-Related Quality of Life in Oral Cancer Patients: Scoping Review and Critical Appraisal of Investigated Determinants
Source: Cancers (Basel). 2021 Aug 31;13(17):4398. doi: 10.3390/cancers13174398 (PMC8431462; doi:10.3390/cancers13174398)
Supplement: Supplementary file 1 [file cancers-13-04398-s001.zip]

Archive with 4 entries (4 files):
- Table S1 (PRISMA-ScR Checklist).pdf
- Table S2 (Reason for the exclusion after full-text reading).pdf
- Table S3 (Data extraction, SDG variables).pdf
- Table S4 (Data extraction, DT variables).pdf
